# Supplementary material for: Anticancer Potential of Cannabidiol in Renal Cell Carcinoma: Serum Modulation and Preliminary Mechanistic Insights
Source: J Clin Med. 2026 Jan 19;15(2):792. doi: 10.3390/jcm15020792 (PMC12842230; doi:10.3390/jcm15020792)
Supplement: Supplementary file 1 [file jcm-15-00792-s001.zip]

Archive with 1 entries (1 files):
- jcm-4069604-supplementary.pdf
